# Supplementary material for: Key factor screening in mouse NASH model using single-cell sequencing combined with machine learning
Source: Heliyon. 2024 Jun 25;10(13):e33597. doi: 10.1016/j.heliyon.2024.e33597 (PMC11260934; doi:10.1016/j.heliyon.2024.e33597)
Supplement: Multimedia component 1 [file mmc1.xlsx]

## Sheet: Sheet1
List of GSE Codes from the GEO Database
GSE129516	SC RNA-seq
GSE64824	Bulk RNA-Seq
GSE128940	Bulk RNA-Seq
GSE133566	Bulk RNA-Seq
GSE145665	Bulk RNA-Seq
GSE162211	Bulk RNA-Seq
GSE162249	Bulk RNA-Seq
GSE162276	Bulk RNA-Seq
GSE162876	Bulk RNA-Seq
GSE164084	Bulk RNA-Seq
GSE185911	Bulk RNA-Seq
GSE203227	Bulk RNA-Seq
GSE207865	Bulk RNA-Seq
GSE225616	Bulk RNA-Seq
GSE13894	Bulk RNA-Seq
GSE137449	Bulk RNA-Seq
GSE212644	Bulk RNA-Seq
GSE217492	Bulk RNA-Seq
GSE233767	Bulk RNA-Seq
