# Supplementary material for: Key factor screening in mouse NASH model using single-cell sequencing combined with machine learning
Source: Heliyon. 2024 Jun 25;10(13):e33597. doi: 10.1016/j.heliyon.2024.e33597 (PMC11260934; doi:10.1016/j.heliyon.2024.e33597)
Supplement: Multimedia component 2 [file mmc2.zip › mmc2.csv]

candidate gene from hdWGCNA
Myeov2
Gm2000
Ifi30
Rpl36al
Sep15
B2m
Rps23
Rpl23a
Rpl17
Selk
Sepp1
Rpl9-ps6
Rps15
Rps25
Rpl10-ps3
AF251705
Tceb2
Rpl31
Rpl23a-ps3
Rps17
Rps12-ps3
Shfm1
Gm9843
Gnb2l1
Rpl13a
Tkt
Srgn
Eif1a
Tcp1
Srsf7
Ppib
Pdia3
Tmed2
Snrpa1
Mydgf
Apex1
Eef1e1
Srm
Tubb5
Cct3
Dnajb11
Cct8
Grpel1
C1qbp
Srsf3
Hnrnpa3
Hsp90aa1
Pdia6
Atp5b
Calr
Clic4
Ptafr
Anpep
Ftl1
Lat2
Vat1
Fam20c
Itgax
Atf3
Mmp12
Trem2
Fth1
Anxa2
Adam8
Plin2
Lgals1
Ccl9
Anxa1
Capg
Fabp5
Atp6v0d2
Cd9
Lgals3
Gpnmb
Cd63
Ifitm2
Fam162a
Atp5e
Ndufc1
Ndufa1
Pla2g16
Pfn1
Ndufa4
Cycs
Psma7
Ccdc12
Aif1
Blvrb
Gngt2
Cd302
Ear2
Ifitm3
Calm1
Prdx5
Ctla2b
AW112010
Wfdc17
Fabp7
Cox5a
Txn1
Rpl18
Trf
Ramp1
Hexb
Fxyd5
Bmyc
Rps7
Clec4b1
Mef2c
Vsir
H2-DMb1
Fcgr2b
Ccr2
Ms4a7
Rpl3
Rplp0
Cx3cr1
Tmem176a
Cd93
Lyz2
Tmem176b
H2-Aa
H2-Ab1
H2-Eb1
Cd74
Rgs10
Rps9
Rps20
Eif3h
Arpc1b
Rpl7a
Sh3bgrl3
Naca
Rpl28
Rpl23
Rpl12
Rps3a1
Rpl27a
Rpl19
Rpl6
Rpl34
Eef1a1
Rpl8
Rps24
Rps2
Rps3
Rpl10a
Rpl13
Rps4x
Rpl9
