# Supplementary material for: Key factor screening in mouse NASH model using single-cell sequencing combined with machine learning
Source: Heliyon. 2024 Jun 25;10(13):e33597. doi: 10.1016/j.heliyon.2024.e33597 (PMC11260934; doi:10.1016/j.heliyon.2024.e33597)
Supplement: Multimedia component 3 [file mmc3.csv]

Selected Gene from univariate logistic regression
Rpl31
Ramp1
Atf3
Bmyc
Rpl7a
Cd302
Hnrnpa3
Pdia3
B2m
Cd93
Ndufc1
Cct3
Atp6v0d2
Txn1
Plin2
Ptafr
Sh3bgrl3
Clic4
Srm
Grpel1
Rpl6
Tmed2
Lat2
Fam20c
Arpc1b
Tmem176b
Tmem176a
Gpnmb
Capg
Cd9
Blvrb
Fxyd5
Rpl13a
Snrpa1
Anpep
Rps3
Itgax
Rgs10
Adam8
Fabp7
Srgn
Lyz2
Cd63
Ifi30
Calr
Tkt
Lgals3
Mmp12
Anxa2
Ccdc12
Cx3cr1
Ccr2
Pfn1
C1qbp
Ccl9
Gngt2
Rpl23
Vat1
Mef2c
Hexb
Pdia6
Rps7
Calm1
Hsp90aa1
Lgals1
Rpl3
Fam162a
Cct8
Tcp1
Srsf3
Tubb5
Srsf7
Eif1a
Cd74
Ms4a7
Anxa1
