# Supplementary material for: Key factor screening in mouse NASH model using single-cell sequencing combined with machine learning
Source: Heliyon. 2024 Jun 25;10(13):e33597. doi: 10.1016/j.heliyon.2024.e33597 (PMC11260934; doi:10.1016/j.heliyon.2024.e33597)
Supplement: Multimedia component 4 [file mmc4.csv]

Core Genes Identified Through LASSO
Adam8
Anxa1
Anxa2
Arpc1b
Calm1
Ccdc12
Ccl9
Cct8
Cd302
Gpnmb
Hsp90aa1
Lgals1
Mef2c
Rps3
Tmem176a
Txn1
